# Supplementary material for: Translation and validation of the Sindhi version of the general medication adherence scale in patients with chronic diseases
Source: Front Pharmacol. 2023 Sep 20;14:1235032. doi: 10.3389/fphar.2023.1235032 (PMC10547892; doi:10.3389/fphar.2023.1235032)
Supplement: Supplementary file 1 [file DataSheet1.XLSX]

## Sheet: GMAS Sindhi version RAW Data
Gender	Age	Education	Monthly_family_income	GMAS1	GMAS2	GMAS3	GMAS4	GMAS5	GMAS6	GMAS7	GMAS8	GMAS9	GMAS10	GMAS11
1	40	1	1	2	3	3	0	2	3	2	1	0	2	2
2	35	1	1	3	2	2	1	3	3	3	3	3	3	3
2	40	1	1	0	2	2	2	2	3	3	3	2	2	1
2	38	1	1	0	0	0	2	2	0	2	2	3	3	3
2	57	1	1	3	2	1	0	3	3	3	3	3	3	3
2	39	1	1	3	3	0	0	0	0	1	0	1	0	1
1	34	1	1	2	3	3	3	2	1	0	0	0	1	1
1	35	1	1	0	0	0	3	0	0	0	0	0	3	0
1	48	2	1	0	3	3	1	1	3	2	2	0	0	0
1	31	1	1	0	0	0	1	3	3	2	1	1	0	3
2	50	2	1	0	0	0	3	3	2	0	2	2	2	3
2	38	1	1	3	3	3	2	1	2	2	1	1	1	3
2	40	1	1	3	3	2	1	1	1	3	0	1	3	1
1	47	2	1	0	0	3	3	3	3	1	0	0	0	3
1	33	1	1	0	0	0	0	1	1	1	1	1	1	1
1	70	2	1	3	3	3	3	3	3	3	3	3	2	2
2	46	2	1	3	3	3	0	1	1	1	0	1	0	1
2	60	2	1	1	1	3	0	1	1	1	1	1	3	3
1	37	2	1	1	1	3	2	1	1	2	2	2	2	1
2	31	1	1	0	1	1	2	2	1	1	0	0	1	3
1	35	2	1	2	2	2	2	2	3	3	2	2	2	0
1	45	2	1	3	3	3	3	3	2	2	2	2	1	1
2	44	4	1	0	0	0	1	3	2	1	1	1	1	1
2	47	4	1	1	2	1	2	1	1	1	2	2	2	2
2	50	1	1	3	3	2	2	2	2	2	1	0	0	0
1	36	1	1	2	1	2	2	3	2	2	3	3	2	2
1	39	1	1	3	0	0	1	1	3	2	1	1	1	2
1	30	1	1	2	2	2	1	1	1	3	3	3	1	1
1	45	1	1	3	3	0	2	2	2	3	3	3	2	2
1	45	1	1	2	1	0	3	2	2	1	2	2	0	3
1	50	2	2	0	0	0	0	1	1	1	1	1	0	0
1	45	4	3	0	2	3	2	1	0	1	1	1	1	1
2	35	1	1	3	3	2	2	2	2	1	1	3	3	3
2	37	4	1	1	0	0	1	1	2	2	2	2	1	1
1	37	2	1	0	0	0	0	1	1	1	2	1	1	2
1	48	2	1	3	3	3	3	3	3	2	1	3	1	1
1	50	2	3	3	3	0	0	0	3	3	3	3	3	1
1	46	3	4	0	2	1	3	1	1	1	2	2	1	1
2	38	2	1	3	3	2	1	1	1	1	0	1	3	3
1	48	3	2	3	2	0	0	1	3	2	1	0	2	1
2	30	1	1	3	3	2	3	3	2	1	0	3	1	1
2	45	4	4	2	3	3	3	3	2	1	1	1	0	2
2	38	4	1	3	3	0	1	2	1	0	1	2	1	0
2	40	3	4	3	3	3	2	0	1	0	0	1	1	0
1	45	3	3	3	3	3	3	0	0	1	1	0	3	0
1	45	4	3	3	3	3	0	1	3	0	0	1	2	3
1	40	2	3	0	3	3	0	0	0	2	1	0	0	2
2	40	4	2	0	3	0	3	3	0	0	1	0	1	3
1	35	2	1	3	3	0	0	0	1	1	1	0	0	1
1	42	3	3	0	0	3	3	3	2	0	1	1	0	0
1	50	3	3	3	3	0	0	0	3	3	0	0	0	3
2	38	2	2	3	3	3	3	3	3	3	3	3	2	2
2	44	2	2	0	3	3	1	1	0	0	3	2	2	1
1	45	2	2	3	3	3	3	3	3	0	1	1	0	0
1	38	2	1	3	0	1	0	0	3	2	1	0	3	1
1	40	2	1	3	3	2	1	1	1	1	1	3	3	2
2	43	4	1	0	0	0	0	0	0	0	1	1	1	1
2	44	2	2	3	3	3	3	3	2	2	2	2	2	2
2	45	2	2	0	0	0	0	3	0	0	0	1	1	1
1	40	2	2	3	3	3	3	3	2	2	2	1	1	1
1	37	2	2	0	3	0	0	0	3	3	3	2	2	1
1	44	1	1	3	3	3	3	3	3	2	2	2	1	1
1	43	1	1	1	1	1	3	3	3	3	3	0	1	1
1	56	4	1	1	1	1	0	0	0	3	3	3	1	1
2	50	1	1	0	0	1	1	1	0	0	0	1	1	1
2	38	1	1	3	2	2	1	1	1	0	0	0	1	1
1	50	1	1	3	3	3	2	1	0	0	0	1	2	2
2	38	2	2	3	2	1	0	0	3	1	0	3	1	0
2	44	4	1	0	0	0	0	0	0	0	3	2	1	0
1	48	1	1	0	3	3	3	1	1	1	0	0	0	0
2	39	2	1	0	0	0	3	0	0	0	0	0	3	3
1	56	4	3	0	2	2	1	0	3	3	3	1	0	1
1	51	4	1	0	0	3	3	2	1	0	1	2	3	1
1	61	4	3	3	3	3	2	0	0	1	1	0	3	0
1	64	4	4	3	3	3	2	0	0	1	1	0	3	0
2	43	1	3	0	1	1	0	1	1	1	0	1	2	3
2	45	4	1	3	3	3	2	1	1	1	0	1	1	3
1	45	4	1	2	2	1	1	1	1	1	1	1	1	2
1	36	1	1	0	1	2	2	1	1	2	2	1	1	2
1	40	1	1	1	0	0	3	3	3	2	1	0	3	2
1	33	1	1	0	0	0	3	3	2	1	3	3	3	3
1	56	2	3	0	0	3	3	3	3	2	2	1	1	3
1	31	4	1	0	3	3	3	3	3	3	3	3	3	3
2	45	4	1	3	3	0	1	0	3	1	1	1	3	2
1	33	2	1	0	0	3	3	3	3	2	1	1	1	1
2	34	2	1	3	1	3	3	3	3	2	1	1	3	1
1	49	2	3	3	3	3	3	3	2	2	3	3	1	3
1	35	2	1	3	3	3	3	3	3	2	1	3	2	1
2	37	4	1	3	3	3	1	1	0	1	1	1	0	1
2	42	1	1	1	1	3	3	3	2	1	1	1	2	2
2	38	1	1	0	0	3	3	2	1	0	0	0	1	1
2	50	2	4	0	0	0	3	1	1	1	1	0	0	0
1	42	3	3	0	0	3	3	3	2	0	1	1	0	0
1	50	3	4	3	3	0	0	0	3	3	0	0	0	3
2	38	2	2	3	3	3	3	3	3	3	3	3	2	2
2	44	2	2	0	3	3	1	1	0	0	3	2	2	1
1	45	2	2	3	3	3	3	3	3	0	1	1	0	0
1	38	2	1	3	0	1	0	0	3	2	1	0	3	1
1	40	2	1	3	3	2	1	1	1	1	1	3	3	2
2	41	4	1	0	0	0	0	0	0	0	1	1	1	1
2	44	2	2	3	3	3	3	3	2	2	2	2	2	2
2	45	2	2	0	0	0	0	3	0	0	0	1	1	1
1	40	2	2	3	3	3	3	3	2	2	2	1	1	1
1	37	2	2	0	3	0	0	0	3	3	3	2	2	1
1	44	1	1	3	3	3	3	3	3	2	2	2	1	1
1	43	1	1	1	1	1	3	3	3	3	3	0	1	1
1	56	4	4	1	1	1	0	0	0	3	3	3	1	1
2	40	1	1	0	0	1	1	1	0	0	0	1	1	1
2	38	1	1	3	2	2	1	1	1	0	0	0	1	1
1	60	1	4	3	3	3	2	1	0	0	0	1	2	2
2	38	2	2	3	2	1	0	0	3	1	0	3	1	0
2	44	4	1	0	0	0	0	0	0	0	3	2	1	0
1	58	1	4	0	3	3	3	1	1	1	0	0	0	0
2	49	2	3	0	0	0	3	0	0	0	0	0	3	3
1	46	4	3	0	2	2	1	0	3	3	3	1	0	1
1	41	4	1	0	0	3	3	2	1	0	1	2	3	1
1	43	4	3	3	3	3	2	0	0	1	1	0	3	0
1	44	4	1	3	3	3	2	0	0	1	1	0	3	0
2	52	1	4	0	1	1	0	1	1	1	0	1	2	3
2	55	4	4	3	3	3	2	1	1	2	0	1	1	3
1	46	4	3	2	2	1	1	1	1	1	1	1	1	2
1	36	1	1	0	1	2	2	1	1	2	2	1	1	2
1	60	1	4	1	0	0	3	3	3	2	1	0	3	2
1	33	1	1	0	0	0	3	3	2	1	3	3	3	3
1	56	2	3	0	0	3	3	3	3	2	2	1	1	3
1	61	4	4	0	3	3	3	3	3	3	3	3	3	3
2	60	4	4	3	3	0	1	0	3	1	1	1	3	2
1	63	2	4	0	0	3	3	3	3	2	1	1	1	1
2	34	2	1	3	1	3	3	3	3	2	1	1	3	1
1	49	2	3	3	3	3	3	3	2	2	3	3	1	3
1	35	2	1	3	3	3	3	3	3	2	1	3	2	1
2	47	4	3	3	3	3	1	1	0	1	1	1	0	1
2	43	1	1	1	1	3	3	3	2	1	1	1	2	2
2	38	1	1	0	0	3	3	2	1	0	0	0	1	1
2	50	2	4	0	0	0	3	1	1	1	1	0	0	0
1	44	4	3	2	2	1	1	1	1	1	1	1	1	2
1	54	1	4	0	1	2	2	1	1	2	2	1	1	2
1	51	3	3	1	0	0	3	3	3	2	1	0	3	2
1	43	2	3	0	0	0	3	3	2	1	3	3	3	3
1	56	2	3	0	0	3	3	3	3	2	2	1	1	3
1	41	4	1	0	3	3	3	3	3	3	3	3	3	3
2	45	4	3	3	3	0	1	0	3	1	1	1	3	2
1	42	2	1	0	0	3	3	3	3	2	1	1	1	1
2	34	1	1	3	1	3	3	3	3	2	1	1	3	1
1	39	2	1	3	3	3	3	3	2	2	3	3	1	3
1	35	1	1	3	3	3	3	3	3	2	1	3	2	1
2	37	4	1	3	3	3	1	1	0	1	1	1	0	1
2	32	1	1	1	1	3	3	3	2	1	1	1	2	2
2	38	1	1	0	0	3	3	2	1	0	0	0	1	1
2	50	3	3	0	0	0	3	1	1	1	1	0	0	0

## Sheet: Code book
1	Gender
	Male=1
	Female=2
2	Education
	Higher Education =1
	Graduate=2
	Masters=3
	No formal education=4
3	Monthly Income
	Less than PKR 25000=1
	Between PKR 25000-35000=2
	Between PKR 35000-50000=3
	More than PKR 50000=4
4	GMAS items
	Always=0
	Mostly=1
	Sometimes=2
	Never=3
